# Supplementary material for: Can Surface Coating of Circular Saw Blades Potentially Reduce Dust Formation?
Source: Materials (Basel). 2021 Sep 7;14(18):5123. doi: 10.3390/ma14185123 (PMC8469391; doi:10.3390/ma14185123)
Supplement: Supplementary file 1 [file materials-14-05123-s001.zip]

Archive with 1 entries (1 files):
- materials-1329402-supplementary.pdf
